# Supplementary material for: Enhancement of Anticancer Potential of Pterostilbene Derivative by Chalcone Hybridization
Source: Molecules. 2021 Aug 10;26(16):4840. doi: 10.3390/molecules26164840 (PMC8401670; doi:10.3390/molecules26164840)
Supplement: Supplementary file 1 [file molecules-26-04840-s001.zip]

Archive with 1 entries (1 files):
- molecules-1287529-supplementary.pdf
